# Supplementary material for: Contribution of underlying processes to improved visuospatial working memory associated with physical activity
Source: PeerJ. 2017 Jun 6;5:e3430. doi: 10.7717/peerj.3430 (PMC5463982; doi:10.7717/peerj.3430)
Supplement: Supplemental Information 1 — Basic information and visuospatial working memory scores of participants [file peerj-05-3430-s001.xlsx]

## Sheet: WM data
number	VST		SST		MRT
	RT	ACC	RT	ACC	RT	ACC
101	774.31	85	635.699	97.5	1200.49	92.5
102	1300.24	85	862.938	97.5	1435.74	92.5
103	1328.42	85	1035.07	90	1414.55	95
104	1012.23	95	801.607	95	1864.55	92.5
105	1040.42	82.5	750.644	87.5	1411.42	72.5
106	1454.98	95	839.2	97.5	1630.84	87.5
107	868.277	90	536.145	90	1151.64	72.5
108	1023.55	92.5	611.714	100	1985.44	87.5
109	719.982	95	712.609	82.5	1043.33	75
110	984.493	92.5	660.728	95	1308.67	90
111	777.811	92.5	569.064	95	1171.66	92.5
112	803.792	92.5	716.129	95	1318.03	95
113	1049.95	90	619.263	87.5	1053.86	87.5
114	618.967	85	513.072	97.5	888.897	80
115	850.317	82.5	712.85	92.5	1522.93	90
116	1233.99	92.5	962.476	90	2060.79	97.5
117	725.857	95	551.707	92.5	1039.9	90
118	1091.36	92.5	650.757	97.5	861.422	80
119	578.458	82.5	525.866	92.5	962.014	85
120	1684.25	92.5	776.457	95	1754.7	92.5
121	1086.43	95	542.11	92.5	1431.98	90
122	1109.97	92.5	624.178	97.5	1495.79	97.5
123	1408.43	90	746.019	92.5	1829.52	90
124	894.141	82.5	687.759	90	1092.7	82.5
125	1031.59	87.5	710.84	92.5	1426.03	95
126	1314.13	82.5	863.527	97.5	1701.04	97.5
201	1028.47	95	455.972	97.5	1351.71	85
202	751.351	87.5	637.373	97.5	1268.37	95
203	908.013	80	630.831	97.5	1076.6	85
204	732.693	95	547.057	90	1054.7	92.5
205	1095.47	90	769.966	90	1339.78	97.5
206	673.861	87.5	714.578	65	970.084	85
207	841.027	87.5	447.909	97.5	746.93	82.5
208	678.081	92.5	533.567	90	874.561	85
209	763.612	95	433.991	90	930.901	72.5
210	626.811	92.5	518.734	100	920.603	87.5
211	774.177	87.5	709.832	90	1144.75	90
212	840.721	92.5	566.847	95	1024.66	82.5
213	799.388	92.5	622.145	100	963.985	92.5
214	959.602	95	412.005	97.5	1195.52	92.5
215	961.37	87.5	680.088	97.5	1052.32	90
216	896.721	95	665.116	95	1294.25	97.5
217	910.384	92.5	720.072	97.5	1205.87	77.5
218	942.809	97.5	602.551	97.5	1493.62	87.5
219	1045.91	80	874.289	95	1172.75	92.5
220	947.488	92.5	610.522	97.5	1139.31	90
221	804.138	87.5	590.45	92.5	1150.7	87.5
222	787.49	97.5	559.812	97.5	986.615	97.5
223	978.325	80	704.737	90	1076.63	87.5
224	1100.45	82.5	763.473	90	1545.44	85
225	838.02	92.5	631.974	97.5	1312.9	95
226	1043.67	85	699.655	95	1422.5	85
227	950.428	87.5	795.431	95	1346.26	97.5
228	972.198	92.5	748.092	97.5	1531.04	90
229	1020.92	90	689.176	97.5	1285.45	97.5
230	876.22	95	684.682	90	1121.15	90

## Sheet: participants
number	male 1; female 2	age (years)	height (m)	weight (kg)	BMI	IPAQ scores (Mets/week)	LG 1; HG 2
101	1	21	1.83	70	20.9024	1866	1
102	1	23	1.75	70	22.8571	273	1
103	1	20	1.6	56	21.875	1548	1
104	1	23	1.78	71	22.4088	2382	1
105	1	20	1.83	75	22.3954	852	1
106	1	22	1.76	66	21.3068	1464	1
107	1	22	1.66	61	22.1367	2826	1
108	1	22	1.71	63	21.5451	1533	1
109	1	22	1.64	51	18.9619	960	1
110	1	20	1.63	50	18.8189	2295	1
111	1	25	1.7	56	19.3772	2186	1
112	1	22	1.75	65	21.2245	2358	1
113	1	20	1.8	66	20.3704	2370	1
114	1	22	1.66	53	19.2336	720	1
115	1	20	1.72	66	22.3094	259	1
116	1	24	1.69	63	22.0581	438	1
117	2	22	1.58	47	18.8271	1546	1
118	2	20	1.67	50	17.9282	775	1
119	2	20	1.59	50	19.7777	1653	1
120	2	21	1.65	50	18.3655	2346	1
121	2	20	1.6	55	21.4844	1371	1
122	2	22	1.78	58	18.3058	2475	1
123	2	21	1.6	57	22.2656	2739	1
124	2	20	1.56	52	21.3675	1386	1
125	2	22	1.56	48	19.7239	480	1
126	2	23	1.6	60	23.4375	666	1
201	1	24	1.83	60	17.9163	5628	2
202	1	22	1.79	70	21.847	3786	2
203	1	22	1.75	69	22.5306	11466	2
204	1	20	1.65	56	20.5693	5154	2
205	1	20	1.66	55	19.9594	9588	2
206	1	19	1.7	62	21.4533	3674	2
207	1	22	1.66	60	21.7738	5175	2
208	1	20	1.76	72	23.2438	4455	2
209	1	20	1.75	63	20.5714	8656	2
210	1	23	1.64	61	22.68	3804	2
211	1	20	1.63	63	23.7118	10000	2
212	1	20	1.77	75	23.9395	10716	2
213	1	22	1.58	55	22.0317	11826	2
214	1	24	1.64	60	22.3081	8628	2
215	1	23	1.76	69	22.2753	5760	2
216	1	22	1.6	54	21.0937	3477	2
217	1	23	1.66	56	20.3223	6537	2
218	1	21	1.78	72	22.7244	7584	2
219	1	21	1.68	63	22.3214	4344	2
220	1	20	1.7	59	20.4152	5114	2
221	2	22	1.58	47	18.8271	12372	2
222	2	22	1.58	45	18.026	5652	2
223	2	20	1.66	55	19.9594	6156	2
224	2	21	1.6	49	19.1406	10452	2
225	2	23	1.64	58	21.5645	5412	2
226	2	23	1.57	51	20.6905	3714	2
227	2	21	1.6	52	20.3125	11358	2
228	2	24	1.57	50	20.2848	4320	2
229	2	22	1.54	49	20.6612	8772	2
230	2	21	1.56	50	20.5457	3280	2
